# Supplementary material for: Case Studies of Small-Medium Food Enterprises around the World: Major Constraints and Benefits from the Implementation of Food Safety Management Systems
Source: Foods. 2023 Aug 26;12(17):3218. doi: 10.3390/foods12173218 (PMC10486654; doi:10.3390/foods12173218)
Supplement: Supplementary file 1 [file foods-12-03218-s001.zip]

Archive with 1 entries (1 files):
- foods-2554154-supplementary.pdf
